# Supplementary material for: Diet‐MEF2 interactions shape lipid droplet diversification in muscle to influence Drosophila lifespan
Source: Aging Cell. 2020 Jun 14;19(7):e13172. doi: 10.1111/acel.13172 (PMC7433001; doi:10.1111/acel.13172)
Supplement: Supplementary file 1 — Table S3 [file ACEL-19-e13172-s001.xlsx]

## Sheet: Figure 3A and S3A
ACT88FGS>MEF2RNAi
HY/LS
Trial I					Trial II
	-RU486		+RU486			-RU486		+RU486
**Days	Population 1	Population 2	Population 1	Population 2	**Days	Population 1	Population 2	Population 1	Population 2
0	0	0	0	0	0	0	0	0	0
3	5	3	1	11	3	2	4	2	4
5	0	8	2	3	5	5	6	5	2
7	1	1	1	0	7	0	1	0	0
9	2	0	0	1	9	0	1	1	0
11	0	0	0	1	11	0	0	0	0
13	0	0	0	0	13	0	0	0	0
15	0	0	0	0	15	0	0	0	2
18	0	0	0	1	18	0	0	2	0
20	0	1	2	0	20	0	0	1	2
22	1	2	0	0	22	1	0	0	0
25	5	1	1	1	25	5	1	1	7
27	2	0	0	1	27	0	1	1	10
29	6	0	0	0	29	3	1	1	2
32	0	7	7	1	32	2	1	5	5
34	1	0	7	2	34	4	2	2	1
36	5	6	1	10	36	15	9	4	2
39	12	13	10	12	39	13	17	9	6
41	7	10	8	11	41	8	13	15	11
43	18	8	11	4	43	8	20	7	7
46	19	10	16	10	46	12	15	11	10
48	10	5	6	14	48	9	3	19	5
50	0	9	13	4	50	4	1	4	5
53	4	11	11	13	53	9	2	7	16
55		2	2		55		1	2	1
57		0	0		57		1		1
		1	1

## Sheet: Figure 3D 
ACT88FGS>W1118
HY/LS
	-RU486		+RU486
**Days	Population 1	Population 2	Population 1	Population 2
0	0	0	0	0
3	3	7	9	12
5	4	5	3	4
7	1	1	1	0
9	1	1	0	1
11	1	0	0	0
13	0	0	1	0
15	0	0	0	0
18	1	0	1	0
20	0	0	0	0
22	0	1	1	0
25	1	1	1	5
27	1	1	0	4
29	2	1	0	1
32	3	0	7	3
34	5	3	7	9
36	2	3	8	3
39	18	11	16	6
41	4	8	9	11
43	6	9	11	1
46	13	18	14	10
48	14	7	8	11
50	7	14	1	8
53	13	9	1	5
55
57

## Sheet: Figure 3B and S3B
ACT88FGS>MEF2RNAi
HS/LY
Trial I					Trial II
	-RU486		+RU486			-RU486		+RU486
**Days	Population 1	Population 2	Population 1	Population 2	**Days	Population 1	Population 2	Population 1	Population 2
0	0	0	0	0	0	0	0	0	0
3	2	1	2	0	3	3	7	0	1
5	0	2	1	1	5	4	0	4	0
7	1	0	0	0	7	1	2	4	0
9	1	1	1	0	9	2	0	1	0
11	2	0	0	0	11	0	0	2	0
13	0	1	0	0	13	0	0	1	2
15	0	0	1	0	15	0	0	0	0
18	0	0	1	0	18	0	0	0	0
20	1	0	0	0	20	2	1	4	0
22	1	0	1	1	22	1	0	1	0
25	1	1	5	3	25	2	1	1	0
27	2	5	2	3	27	2	1	1	3
29	8	4	3	3	29	6	9	4	6
32	19	11	7	2	32	14	8	6	3
34	19	25	7	9	34	12	16	6	4
36	15	6	6	15	36	9	11	12	4
39	3	13	25	6	39	19	12	7	12
41	3	6	10	14	41	2	6	8	16
43	7	10	9	9	43	5	10	10	3
46	9	1	4	7	46	3	0	4	10
48	2	1	2	9	48	4	1	6	10
50	0	5	8	1	50	0	7	8	0
53	1	5	3	11	53	3	1	3	11
55	0	1	0	2	55	3	2	1	3
57	0	1	0	1	57	1	0	2	5
60	0		2	0	60	0	1	0	1
62	0			1	62	0	0	2	0
64	1			0	64	1	0		0
67	1			2	67	0	0		0
69					69	0	0		3
71					71	1	1		0
74					74				1

## Sheet: Figure 3E
ACT88FGS>W1118
HS/LY
	-RU486		+RU486
**Days	Population 1	Population 2	Population 1	Population 2
0	0	0	0	0
3	7	0	1	0
5	3	0	0	0
7	2	5	0	0
9	0	1	0	0
11	0	1	0	0
13	0	1	0	0
15	0	0	0	0
18	0	1	0	1
20	0	0	0	0
22	0	0	0	0
25	1	0	0	0
27	0	0	0	1
29	0	0	4	3
32	2	1	3	1
34	8	3	5	3
36	12	11	7	7
39	11	11	12	12
41	5	12	17	15
43	4	10	23	23
46	15	16	12	9
48	3	7	7	12
50	2	6	0	7
53	3	3	6	0
55	5	5	0	3
57	6	1	1	1
60	2	3	1	1
62	1	0	0	1
64	4	0	1
67	2	0
69	0	1
71	1
74

## Sheet: Figure 3C and S3C
ACT88FGS>MEF2RNAi
HC
Trial I					Trial II
	-RU486		+RU486			-RU486		+RU486
**Days	Population 1	Population 2	Population 1	Population 2	**Days	Population 1	Population 2	Population 1	Population 2	Population 3
0	0	0	0	0	0	0	0	0	0	0
3	2	2	1	2	3	0	0	0	0	0
5	2	1	2	1	6	0	1	0	0	0
7	0	2	5	1	8	0	0	1	0	0
9	0	0	1	0	10	1	0	2	0	0
11	0	0	0	0	12	0	0	0	0	0
13	0	0	0	1	14	0	0	1	0	0
15	0	0	0	0	16	2	1	1	0	1
18	0	0	1	0	18	1	1	0	0	0
20	0	0	0	0	20	0	0	0	0	1
22	0	0	0	0	22	0	0	0	0	0
25	0	0	0	0	24	0	0	0	1	0
27	0	0	0	0	26	0	0	0	1	0
29	0	0	0	0	28	1	0	0	0	0
32	0	0	0	0	30	1	1	0	0	0
34	0	0	0	0	32	0	1	0	0	0
36	0	0	0	0	34	2	0	0	0	0
39	0	1	0	0	36	1	1	0	0	1
41	0	1	0	0	38	1	0	0	0	1
43	0	1	0	0	41	0	0	0	1	1
46	1	1	0	0	43	0	3	0	0	0
48	1	0	1	0	45	1	1	2	2	0
50	1	1	0	0	47	6	2	2	4	2
53	3	2	1	0	50	2	9	4	2	0
55	8	6	0	1	53	10	21	3	7	3
57	4	1	0	1	56	45	13	15	14	7
60	27	17	2	1	58	6	11	6	7	7
62	20	15	2	1	60	5	9	12	6	9
64	5	14	5	4	62	0	1	7	7	10
67	5	12	8	7	64	3	11	6	10	13
69	7	5	15	7	66	6	12	14	8	10
71	9	6	20	19	68	2	0	5	13	8
74	3	9	15	17	71	5	0	13	13	21
76	0	0	5	6	74			8	6	0
78	0	3	5	12	78					3
81	1		8	9
83			1	1
86			1	1
88				1

## Sheet: Figure 3F
ACT88FGS>W1118
HC
	-RU486			+RU486
**Days	Population 1	Population 2	Population 3	Population 1	Population 2	Population 3
0	0	0	0	0	0	0
3	0	0	0	1	1	0
6	2	1	2	0	0	1
8	3	0	1	1	0	0
10	2	4	2	2	0	0
12	0	1	1	1	0	1
14	0	1	0	1	1	1
16	0	0	0	0	0	0
18	0	0	0	0	0	0
20	0	0	1	0	0	0
22	0	0	0	0	0	0
24	0	1	0	0	0	0
26	1	0	0	0	0	0
28	0	0	0	1	0	1
30	0	0	0	1	0	0
32	4	2	1	0	0	0
34	1	2	0	2	1	0
36	3	0	0	0	1	1
38	3	0	2	2	2	3
41	3	1	5	1	4	5
43	3	3	2	5	5	0
45	1	1	1	6	1	2
47	2	6	8	3	2	6
50	1	6	7	14	9	12
53	4	6	6	5	13	8
56	10	29	17	9	12	15
58	31	21	25	6	15	18
60	19	4	8	15	13	9
62	5	2	1	6	6	9
64	2	6	5	6	13	3
66	2	3	12	8		1
68				0		4
71				7		0

## Sheet: Figure S3H and S3I
ACT88FGS>MEF2RNAi TRiP
HC
Trial I					Trial II
	-RU486		+RU486			-RU486	+RU486
**Days	Population 1	Population 2	Population 1	Population 2	**Days	Population 1	Population 1
0	0	0	0	0	0	0	0
3	1	1	0	0	3	1	0
6	2	6	4	5	6	3	4
8	2	1	3	2	8	3	3
10	3	2	2	1	10	2	2
12	2	1	1	1	12	3	1
14	0	0	3	4	14	0	3
16	2	0	0	0	16	0	0
18	1	1	0	0	18	1	0
20	1	0	1	1	20	0	1
22	0	0	1	0	22	0	1
24	0	1	0	0	24	0	0
26	0	0	0	0	26	0	0
28	0	0	0	1	28	0	0
30	0	0	0	0	30	0	0
32	1	0	0	0	32	0	0
34	0	0	0	0	34	0	0
36	0	0	0	0	36	0	0
38	0	0	0	0	38	0	0
41	0	0	0	0	41	0	0
43	0	0	1	0	43	0	1
45	0	0	0	1	45	0	0
47	2	1	0	0	47	0	0
50	1	3	1	1	50	1	1
53	1	2	3	0	53	1	3
56	6	2	2	3	56	8	2
58	8	8	5	3	58	8	5
60	4	16	2	7	60	9	2
62	7	2	5	4	62	5	5
64	23	10	3	0	64	20	3
66	15	13	7	10	66	9	7
68	10	12	18	8	68	12	18
71	11	9	11	23	71	17	11
74		6	9	11	74	0	9
78			13	9	78	0	13
81				2	81	0	0
85				2	85	0	0

## Sheet: Figure 6A
w1118;; Act88FGS/UAS-MEF2RNAi,CycERNAi
HC
Trial I
	-RU486		+RU486
**days	Population 1	Population 2	Population 1	Population 2
2	2	0	0	1
5	0	0	4	1
7	0	0	3	5
9	0	1	1	2
12	0	0	1	1
15	0	1	2	0
18	2	1	1	3
20	2	1	0	0
23	2	3	0	1
26	1	1	3	1
29	1	4	2	0
32	3	10	4	6
35	9	1	6	4
38	6	12	1	11
41	10	8	9	5
44	24	25	14	11
47	5	13	23	17
50	25	12	18	18
54	8	7	2	11

## Sheet: Figure 6B and 6C
w1118;; Act88FGS/UAS-CycER
HC
	Trial I
	-RU486		+RU486
**days	Population 1	Population 2	Population 1	Population 2
2	0	0	1	0
5	3	4	0	0
7	0	0	1	0
9	0	0	0	0
12	1	0	0	0
15	1	0	0	1
18	0	0	0	0
20	1	0	0	0
23	1	1	0	0
26	0	0	1	0
29	2	2	2	0
32	1	3	0	0
35	1	2	5	2
38	8	7	0	3
41	2	7	1	0
44	5	12	5	2
47	12	10	2	9
50	7	16	3	1
54	37	29	21	11
56	4	7	19	25
59	14		10	22
62			13	7
65			5	8
			10	9
